# Supplementary material for: Defect-engineered competition between exciton annihilation and trapping in MOCVD WS2
Source: Chem Sci. 2025 Nov 14;17(2):1176–85. doi: 10.1039/d5sc07343j (PMC12631797; doi:10.1039/d5sc07343j)
Supplement: SC-017-D5SC07343J-s002 [file SC-017-D5SC07343J-s002.zip]

Archive with 23 entries (23 files):
- README.txt
- rsc.bib
- rsc.bst
- Supplematery Materials.tex
- head_foot/RSC_LOGO_CMYK.eps
- head_foot/DOI.pdf
- Royal_Society_of_Chemistry_article_template.pdf
- head_foot/RF.pdf
- head_foot/LF.pdf
- head_foot/RSC_LOGO_CMYK.pdf
- head_foot/RSC_pub.pdf
- head_foot/dates.pdf
- head_foot/header_bar.pdf
- head_foot/journal_name.pdf
- supFigures/Fig sTA.png
- supFigures/Fig sSTM.png
- supFigures/Fig sPshift.png
- supFigures/Fig sIRF.png
- supFigures/Fig sPE.png
- supFigures/Fig sGF.png
- supFigures/Fig sFlu.png
- supFigures/Fig strion.png
- supFigures/charged.jpg
